# Supplementary material for: Synergistic Effect of Methyl Jasmonate and Abscisic Acid Co-Treatment on Avenanthramide Production in Germinating Oats
Source: Int J Mol Sci. 2021 Apr 30;22(9):4779. doi: 10.3390/ijms22094779 (PMC8125723; doi:10.3390/ijms22094779)
Supplement: Supplementary file 1 [file ijms-22-04779-s001.zip]

Archive with 1 entries (1 files):
- ijms-1201230-supplementary.pdf
